# Supplementary material for: Genes affecting novel seed constituents in Limnanthes alba Benth: transcriptome analysis of developing embryos and a new genetic map of meadowfoam
Source: PeerJ. 2015 May 19;3:e915. doi: 10.7717/peerj.915 (PMC4451031; doi:10.7717/peerj.915)
Supplement: Table S2 [file peerj-03-915-s003.txt]

>TC1
1	MF1EM17TV	1	705
2	MF1E708TV	1	705
3	MF1A028TVB	1	749
4	MF1EQ91TV	1	724
5	MF1D350TV	1	747
6	MF1DW56TV	1	745
7	MF1DW19TV	1	745
8	MF1AL79TVB	5	511
9	MF1AG37TVB	5	520
10	MF1C318TV	5	744
11	MF1CD84TV	5	754
12	MF1DD60TV	5	746
13	MF1EB01TV	5	752
14	MF1EL53TV	5	745
15	MF1CW10TV	11	745
16	MF1E459TV	12	746
17	MF1CW61TV	381	573
18	MF1CU84TV	425	751
19	MF1E618TV	465	749
20	MF1AO71TVB	549	756
21	MF1DO16TV	565	751
>TC2
1	MF1A086TVB	1	760
2	MF1BQ09TV	3	701
3	MF1A656TVB	15	755
4	MF1DC01TV	19	589
5	MF1BV86TV	19	606
6	MF1BV73TV	19	757
7	MF1CM14TV	19	762
8	MF1DW15TV	21	536
9	MF1BM58TV	21	652
10	MF1AJ20TVB	21	761
11	MF1A292TVB	21	732
12	MF1A325TVB	21	754
13	MF1C848TV	21	761
14	MF1CS87TV	21	740
15	MF1C175TV	21	764
16	MF1A802TVB	21	763
17	MF1EX83TV	21	762
18	MF1EV35TV	21	763
19	MF1BA32TV	21	762
20	MF1DM43TV	21	761
21	MF1AB93TVB	21	759
22	MF1A731TVB	21	764
23	MF1B826TV	21	724
24	MF1BO82TV	21	764
25	MF1AD05TVB	21	732
26	MF1BM20TV	21	757
27	MF1CJ66TV	21	733
28	MF1CT72TV	21	761
29	MF1D604TV	21	767
30	MF1AX76TV	22	754
31	MF1B474TV	23	759
32	MF1DW04TV	24	443
33	MF1DD76TV	24	758
34	MF1CD74TV	24	766
35	MF1EA85TV	24	734
36	MF1BR70TV	24	764
37	MF1AK34TVB	24	740
38	MF1EA13TV	24	764
39	MF1AO24TVB	24	764
40	MF1DC67TV	24	761
41	MF1D216TV	26	762
42	MF1EY90TV	26	761
43	MF1ED26TV	26	760
44	MF1B674TV	30	421
45	MF1C531TV	30	758
46	MF1B128TV	30	765
47	MF1E854TV	44	760
48	MF1C170TV	66	733
49	MF1AK65TVB	135	762
50	MF1CE96TV	193	759
51	MF1CT51TV	431	764
52	MF1CU07TV	438	762
53	MF1CS74TV	444	763
54	MF1A983TVB	452	764
55	MF1BK10TV	454	764
56	MF1A854TVB	497	763
57	MF1AZ65TV	520	763
58	MF1BA57TV	538	764
59	MF1DA78TV	561	760
60	MF1BE65TV	561	763
61	MF1EW65TV	562	760
62	MF1AE10TVB	578	740
>TC3
1	MF1A279TVB	1	725
2	MF1A465TVB	1	766
3	MF1B759TV	2	493
4	MF1DF55TV	2	766
5	MF1AZ10TV	2	767
6	MF1C882TV	4	298
7	MF1A165TVB	5	490
8	MF1CO33TV	5	766
9	MF1AO95TVB	6	212
10	MF1E815TV	6	291
11	MF1C029TV	6	382
12	MF1BX59TV	6	458
13	MF1AS50TVB	6	480
14	MF1BL30TV	6	492
15	MF1BN26TV	6	493
16	MF1ER59TV	6	519
17	MF1A828TVB	6	547
18	MF1BC67TV	6	551
19	MF1D243TV	6	581
20	MF1B766TV	6	629
21	MF1CU18TV	6	641
22	MF1DK89TV	6	655
23	MF1AO56TVB	6	659
24	MF1A642TVB	6	675
25	MF1CY23TV	6	679
26	MF1AP66TVB	6	703
27	MF1CT05TV	6	698
28	MF1AT16TV	6	699
29	MF1DW54TV	6	711
30	MF1D154TV	6	680
31	MF1E816TV	6	731
32	MF1AN53TVB	6	764
33	MF1BS82TV	6	725
34	MF1B817TV	6	725
35	MF1AV89TV	6	760
36	MF1C377TV	6	766
37	MF1A011TVB	6	752
38	MF1BE94TV	6	733
39	MF1AB71TVB	6	763
40	MF1CG36TV	6	766
41	MF1A195TVB	6	769
42	MF1B250TV	6	726
43	MF1CT81TV	6	765
44	MF1DR34TV	6	737
45	MF1AG07TVB	6	726
46	MF1AP06TVB	6	754
47	MF1AG77TVB	6	764
48	MF1CE59TV	6	769
49	MF1DQ31TV	6	762
50	MF1EV51TV	6	762
51	MF1DU87TV	6	767
52	MF1EH08TV	6	762
53	MF1B004TV	6	769
54	MF1DF51TV	6	767
55	MF1A437TVB	6	764
56	MF1AI90TVB	6	757
57	MF1AV61TV	6	738
58	MF1B312TV	6	750
59	MF1EP03TV	6	747
60	MF1BN38TV	6	746
61	MF1B272TV	6	768
62	MF1BJ34TV	6	768
63	MF1CB11TV	6	763
64	MF1E246TV	6	760
65	MF1EK96TV	6	764
66	MF1DX09TV	6	768
67	MF1C164TV	6	766
68	MF1EN40TV	6	769
69	MF1AU13TV	6	766
70	MF1AT50TV	6	768
71	MF1EJ67TV	6	767
72	MF1E257TV	6	767
73	MF1EE44TV	6	767
74	MF1AI14TVB	6	766
75	MF1C813TV	6	725
76	MF1AJ94TVB	6	722
77	MF1BR68TV	6	726
78	MF1E361TV	6	725
79	MF1B575TV	6	727
80	MF1AQ56TVB	6	746
81	MF1AQ26TVB	6	765
82	MF1CP96TV	6	762
83	MF1DI84TV	6	766
84	MF1B686TV	6	770
85	MF1BU51TV	6	767
86	MF1EU55TV	6	759
87	MF1E318TV	6	764
88	MF1C107TV	6	760
89	MF1EA74TV	6	769
90	MF1BU27TV	6	770
91	MF1CN46TV	6	768
92	MF1D270TV	6	770
93	MF1CR09TV	6	769
94	MF1EY48TV	6	769
95	MF1EG84TV	6	770
96	MF1CS93TV	6	768
97	MF1D539TV	6	769
98	MF1EK46TV	6	769
99	MF1D083TV	6	769
100	MF1DQ69TV	6	736
101	MF1EC05TV	6	765
102	MF1EC94TV	6	768
103	MF1C119TV	6	767
104	MF1CY77TV	6	765
105	MF1E444TV	6	766
106	MF1BV52TV	6	764
107	MF1BV51TV	6	774
108	MF1D339TV	7	619
109	MF1D743TV	7	667
110	MF1AR24TVB	7	674
111	MF1E845TV	7	765
112	MF1BD57TV	9	167
113	MF1DJ15TV	9	573
114	MF1DU46TV	9	741
115	MF1BC56TV	9	730
116	MF1CB85TV	11	341
117	MF1DI31TV	12	767
118	MF1B384TV	12	771
119	MF1DV80TV	12	747
120	MF1CW87TV	12	768
121	MF1D185TV	12	769
122	MF1ED28TV	18	766
123	MF1DB33TV	27	741
124	MF1CS85TV	36	604
125	MF1BD73TV	50	196
126	MF1BQ44TV	102	766
127	MF1AB39TVB	134	769
128	MF1A329TVB	153	768
129	MF1BF87TV	227	768
130	MF1CV74TV	232	571
131	MF1EP31TV	240	766
132	MF1CN49TV	325	768
133	MF1EF73TV	350	769
134	MF1EQ01TV	367	770
135	MF1CT41TV	374	770
136	MF1AM54TVB	418	770
137	MF1AG20TVB	442	770
138	MF1BO91TV	446	756
139	MF1AN58TVB	446	770
140	MF1E756TV	452	769
141	MF1C244TV	480	771
142	MF1DI66TV	510	770
143	MF1C148TV	567	764
144	MF1AY16TV	574	769
145	MF1C006TV	579	773
146	MF1DP47TV	584	773
147	MF1DA09TV	591	771
148	MF1D287TV	591	772
149	MF1BY19TV	600	743
150	MF1CF01TV	604	770
151	MF1C850TV	641	769
152	MF1DA35TV	663	768
153	MF1BA45TV	677	770
>TC4
1	MF1A378TVB	1	735
2	MF1DM31TV	2	660
3	MF1ED12TV	2	704
4	MF1C181TV	3	763
5	MF1BH33TV	5	761
6	MF1EB59TV	5	760
7	MF1C710TV	6	547
8	MF1AF93TVB	6	670
9	MF1ET41TV	6	706
10	MF1E549TV	6	690
11	MF1CV29TV	6	698
12	MF1A091TVB	6	761
13	MF1CB25TV	6	719
14	MF1DC88TV	6	720
15	MF1AO88TVB	6	759
16	MF1D178TV	6	755
17	MF1EA47TV	6	759
18	MF1DW30TV	6	758
19	MF1AQ03TVB	6	727
20	MF1B267TV	6	760
21	MF1CW79TV	6	736
22	MF1AI54TVB	6	761
23	MF1AR25TVB	6	720
24	MF1DE17TV	6	748
25	MF1DM55TV	6	759
26	MF1CG41TV	6	762
27	MF1DD63TV	6	763
28	MF1AL37TVB	6	764
29	MF1C484TV	6	762
30	MF1CF08TV	6	720
31	MF1BE80TV	6	761
32	MF1DF46TV	6	756
33	MF1BF35TV	9	142
34	MF1D617TV	9	269
35	MF1DD18TV	9	479
36	MF1EZ95TV	9	706
37	MF1AO42TVB	9	761
38	MF1B928TV	9	760
39	MF1AA07TVB	11	764
40	MF1BM74TV	12	456
41	MF1E294TV	12	720
42	MF1BX96TV	12	750
43	MF1CS80TV	12	770
44	MF1EN14TV	217	763
45	MF1B214TV	261	711
46	MF1AV64TV	320	595
47	MF1DJ30TV	320	762
48	MF1C502TV	561	742
49	MF1C282TV	595	763
50	MF1DH09TV	606	763
51	MF1B087TV	608	765
52	MF1CP88TV	635	764
53	MF1E569TV	668	761
54	MF1A240TVB	673	763
>TC5
1	MF1CO48TV	1	391
2	MF1D753TV	1	391
3	MF1B615TV	1	622
4	MF1A444TVB	1	834
>TC6
1	MF1A461TVB	1	705
2	MF1DK33TV	1	758
3	MF1EH93TV	1	759
4	MF1BB54TV	1	763
5	MF1BI03TV	2	761
6	MF1BA75TV	4	705
7	MF1EG77TV	4	705
8	MF1EP60TV	4	716
9	MF1D872TV	5	186
10	MF1E596TV	5	281
11	MF1B440TV	5	302
12	MF1EM47TV	5	343
13	MF1CI80TV	5	339
14	MF1AX69TV	5	420
15	MF1DU60TV	5	480
16	MF1C462TV	5	490
17	MF1BF16TV	5	492
18	MF1CS86TV	5	522
19	MF1DG46TV	5	544
20	MF1CI79TV	5	567
21	MF1CI91TV	5	638
22	MF1AI01TVB	5	645
23	MF1AK46TVB	5	647
24	MF1AE48TVB	5	658
25	MF1C532TV	5	699
26	MF1E025TV	5	715
27	MF1CI92TV	5	705
28	MF1BB12TV	5	700
29	MF1AU03TV	5	705
30	MF1AR26TVB	5	705
31	MF1A469TVB	5	705
32	MF1D769TV	5	705
33	MF1DG65TV	5	705
34	MF1EL71TV	5	705
35	MF1CB95TV	5	705
36	MF1AY02TV	5	705
37	MF1AQ57TVB	5	705
38	MF1CF33TV	5	705
39	MF1CC08TV	5	755
40	MF1CY52TV	5	760
41	MF1D852TV	5	756
42	MF1DH57TV	5	755
43	MF1A037TVB	5	764
44	MF1AM44TVB	5	739
45	MF1AC16TVB	5	763
46	MF1CB83TV	5	751
47	MF1DG29TV	5	764
48	MF1EY54TV	5	760
49	MF1EI50TV	5	762
50	MF1DL85TV	5	758
51	MF1B436TV	5	755
52	MF1BN58TV	5	762
53	MF1A255TVB	5	764
54	MF1AI44TVB	5	764
55	MF1DE41TV	5	760
56	MF1BC16TV	5	763
57	MF1D262TV	5	757
58	MF1DP58TV	5	762
59	MF1CF45TV	5	764
60	MF1CK12TV	5	761
61	MF1EI35TV	5	763
62	MF1DD53TV	5	757
63	MF1B285TV	5	764
64	MF1BS48TV	5	765
65	MF1CS70TV	5	760
66	MF1DG73TV	5	739
67	MF1EZ94TV	5	757
68	MF1CE08TV	5	765
69	MF1EE23TV	5	765
70	MF1E406TV	5	762
71	MF1EP20TV	5	764
72	MF1CG71TV	6	705
73	MF1BC53TV	6	761
74	MF1BE58TV	8	420
75	MF1EP29TV	8	471
76	MF1DC37TV	8	627
77	MF1C277TV	8	731
78	MF1AU08TV	8	761
79	MF1DD52TV	8	730
80	MF1EG50TV	8	766
81	MF1E639TV	11	630
82	MF1AX92TV	11	705
83	MF1ET15TV	11	705
84	MF1F005TV	11	705
85	MF1B160TV	11	762
86	MF1EP61TV	12	599
87	MF1BZ90TV	12	705
88	MF1AL78TVB	16	692
89	MF1AX26TV	17	762
90	MF1A882TVB	27	761
91	MF1D714TV	129	441
92	MF1CZ43TV	133	764
93	MF1AW93TV	150	479
94	MF1D273TV	154	465
95	MF1E177TV	165	461
96	MF1CQ43TV	195	762
97	MF1CN06TV	225	766
98	MF1ES62TV	249	766
99	MF1EA36TV	299	761
100	MF1EU86TV	318	764
101	MF1DT85TV	319	763
102	MF1C467TV	331	766
103	MF1D219TV	354	765
104	MF1BI71TV	413	763
105	MF1C923TV	445	764
106	MF1CD15TV	457	761
107	MF1BH65TV	463	764
108	MF1CZ34TV	463	764
109	MF1BP38TV	507	750
110	MF1BE69TV	523	761
111	MF1AH35TVB	527	764
112	MF1AX89TV	565	764
113	MF1AV68TV	575	768
114	MF1DO77TV	576	765
115	MF1BS69TV	590	763
116	MF1AR64TVB	590	764
117	MF1AW60TV	592	763
118	MF1BU74TV	646	764
119	MF1DY70TV	663	765
>TC7
1	MF1AN30TVB	1	101
2	MF1AL84TVB	1	106
3	MF1A484TVB	1	436
4	MF1CB90TV	208	433
5	MF1BL09TV	224	433
>TC8
1	MF1AY60TV	1	314
2	MF1AH49TVB	1	694
3	MF1F095TV	1	674
4	MF1BU38TV	1	689
5	MF1CC06TV	1	811
6	MF1A544TVB	1	854
7	MF1AQ82TVB	4	751
8	MF1BM43TV	4	777
9	MF1DO22TV	209	942
10	MF1DJ05TV	260	895
11	MF1DI67TV	592	964
12	MF1A655TVB	593	885
13	MF1D210TV	593	870
14	MF1EE01TV	593	879
15	MF1E768TV	593	891
16	MF1D094TV	593	941
17	MF1BF22TV	593	965
18	MF1BJ36TV	593	964
19	MF1BJ19TV	593	965
20	MF1CB68TV	593	967
21	MF1D106TV	593	966
22	MF1DF10TV	593	967
23	MF1EL88TV	593	966
24	MF1D842TV	593	966
25	MF1CP36TV	593	966
26	MF1CP27TV	593	967
27	MF1DG38TV	593	967
28	MF1CT80TV	593	966
29	MF1E118TV	593	966
30	MF1CN34TV	593	967
31	MF1DB73TV	593	970
32	MF1DD08TV	593	970
33	MF1DZ68TV	593	975
34	MF1CO19TV	619	965
35	MF1B133TV	648	967
36	MF1AC14TVB	651	965
37	MF1A040TVB	673	970
38	MF1DH81TV	855	967
>TC9
1	MF1A557TVB	1	763
2	MF1D057TV	4	698
3	MF1EG68TV	7	535
4	MF1DF76TV	10	440
5	MF1EH63TV	10	505
6	MF1EJ18TV	10	722
7	MF1DR75TV	10	762
8	MF1AS91TVB	10	759
9	MF1C603TV	10	747
10	MF1EN44TV	10	765
11	MF1EU63TV	10	760
12	MF1EZ66TV	11	97
13	MF1E077TV	11	186
14	MF1AC54TVB	11	280
15	MF1B996TV	11	375
16	MF1B346TV	11	436
17	MF1EB39TV	11	449
18	MF1DA29TV	11	505
19	MF1AM48TVB	11	576
20	MF1E887TV	11	590
21	MF1CZ81TV	11	639
22	MF1CB27TV	11	639
23	MF1DI32TV	11	639
24	MF1CX44TV	11	639
25	MF1DQ82TV	11	639
26	MF1D951TV	11	639
27	MF1CO18TV	11	639
28	MF1CC29TV	11	639
29	MF1AH33TVB	11	639
30	MF1EU11TV	11	601
31	MF1BK11TV	11	652
32	MF1AI83TVB	11	638
33	MF1E533TV	11	639
34	MF1DJ58TV	11	698
35	MF1CP92TV	11	702
36	MF1BX08TV	11	660
37	MF1AH69TVB	11	660
38	MF1EY31TV	11	702
39	MF1BL20TV	11	699
40	MF1B672TV	11	701
41	MF1AG53TVB	11	723
42	MF1AJ16TVB	11	722
43	MF1CO30TV	11	722
44	MF1AO64TVB	11	723
45	MF1CA81TV	11	723
46	MF1EG69TV	11	734
47	MF1CC65TV	11	723
48	MF1AG34TVB	11	723
49	MF1BS03TV	11	723
50	MF1A060TVB	11	741
51	MF1BP77TV	11	741
52	MF1A057TVB	11	738
53	MF1CV44TV	11	723
54	MF1D452TV	11	723
55	MF1DL05TV	11	723
56	MF1E838TV	11	723
57	MF1EH14TV	11	723
58	MF1EX96TV	11	723
59	MF1E180TV	11	723
60	MF1EJ53TV	11	723
61	MF1AV37TV	11	722
62	MF1CS29TV	11	723
63	MF1EV43TV	11	734
64	MF1A257TVB	11	732
65	MF1EH90TV	11	734
66	MF1EG10TV	11	735
67	MF1AJ36TVB	11	758
68	MF1C191TV	11	755
69	MF1CF84TV	11	755
70	MF1CC95TV	11	759
71	MF1BQ51TV	11	758
72	MF1AB45TVB	11	757
73	MF1EC47TV	11	739
74	MF1B166TV	11	745
75	MF1BS61TV	11	739
76	MF1BQ50TV	11	741
77	MF1EM49TV	11	752
78	MF1C063TV	11	753
79	MF1E830TV	11	753
80	MF1F011TV	11	757
81	MF1E912TV	11	754
82	MF1A545TVB	11	755
83	MF1CX35TV	11	761
84	MF1DB66TV	11	752
85	MF1EW82TV	11	752
86	MF1AB47TVB	11	758
87	MF1EQ42TV	11	740
88	MF1C316TV	11	752
89	MF1BK56TV	11	730
90	MF1AG68TVB	11	727
91	MF1AF22TVB	11	740
92	MF1BJ16TV	11	764
93	MF1C901TV	11	723
94	MF1EO09TV	11	764
95	MF1CC88TV	11	758
96	MF1EG17TV	11	764
97	MF1EK05TV	11	764
98	MF1CE86TV	11	763
99	MF1DW77TV	11	759
100	MF1EX36TV	11	759
101	MF1D274TV	11	761
102	MF1BU75TV	11	763
103	MF1BY45TV	11	760
104	MF1C480TV	11	759
105	MF1CW80TV	11	759
106	MF1EI28TV	12	754
107	MF1BJ05TV	12	764
108	MF1CR46TV	13	752
109	MF1A314TVB	16	506
110	MF1AT51TV	18	759
111	MF1EI51TV	18	764
112	MF1D469TV	23	421
113	MF1BT81TV	23	639
114	MF1DG43TV	23	659
115	MF1D646TV	23	659
116	MF1BJ32TV	23	739
117	MF1B976TV	23	739
118	MF1AM86TVB	23	754
119	MF1E682TV	23	754
120	MF1CU36TV	23	741
121	MF1B551TV	23	764
122	MF1C261TV	23	760
123	MF1DF29TV	23	764
124	MF1ET28TV	23	759
125	MF1D523TV	23	753
126	MF1CX87TV	24	659
127	MF1A796TVB	55	639
128	MF1A652TVB	109	767
129	MF1EV84TV	119	713
130	MF1CJ49TV	133	651
131	MF1EX01TV	165	761
132	MF1AL24TVB	167	449
133	MF1D037TV	254	768
134	MF1CU60TV	275	757
135	MF1CU59TV	317	764
136	MF1CU71TV	317	764
137	MF1BU15TV	317	769
138	MF1AZ37TV	324	763
139	MF1BG59TV	325	395
140	MF1C243TV	362	755
141	MF1E572TV	362	769
142	MF1C045TV	362	768
143	MF1AT95TV	368	754
144	MF1CO92TV	382	502
145	MF1A202TVB	402	765
146	MF1CM74TV	414	556
147	MF1CR25TV	419	763
148	MF1C427TV	426	755
149	MF1B073TV	472	769
150	MF1EF50TV	482	755
151	MF1A643TVB	482	760
152	MF1EN54TV	530	761
153	MF1BL40TV	604	755
154	MF1E322TV	608	752
155	MF1AS57TVB	617	769
156	MF1D129TV	686	766
157	MF1A419TVB	691	755
158	MF1CZ18TV	711	763
>TC10
1	MF1A601TVB	1	771
2	MF1DY72TV	1	773
3	MF1AJ32TVB	2	664
4	MF1DD10TV	2	723
5	MF1CQ81TV	2	737
6	MF1DD47TV	2	748
7	MF1DN18TV	2	742
8	MF1DZ13TV	2	751
9	MF1EQ63TV	2	760
10	MF1AC07TVB	2	757
11	MF1EX47TV	5	664
12	MF1CA27TV	5	727
13	MF1CQ27TV	5	741
14	MF1CU44TV	5	727
15	MF1B760TV	5	740
16	MF1BM12TV	5	702
17	MF1BT91TV	5	759
18	MF1C183TV	5	771
19	MF1DO81TV	6	308
20	MF1CL57TV	6	339
21	MF1CL44TV	6	338
22	MF1D788TV	6	394
23	MF1D317TV	6	424
24	MF1DQ29TV	6	443
25	MF1E954TV	6	435
26	MF1CU62TV	6	445
27	MF1E230TV	6	441
28	MF1DJ77TV	6	481
29	MF1E828TV	6	504
30	MF1CV42TV	6	502
31	MF1D125TV	6	568
32	MF1E460TV	6	551
33	MF1E961TV	6	555
34	MF1E085TV	6	544
35	MF1DH23TV	6	624
36	MF1CO22TV	6	619
37	MF1CU37TV	6	607
38	MF1B241TV	6	663
39	MF1B641TV	6	664
40	MF1BL53TV	6	664
41	MF1D424TV	6	664
42	MF1BB79TV	6	664
43	MF1B692TV	6	664
44	MF1DF35TV	6	664
45	MF1BA59TV	6	666
46	MF1EL46TV	6	664
47	MF1E482TV	6	663
48	MF1B629TV	6	664
49	MF1B628TV	6	654
50	MF1E733TV	6	658
51	MF1D662TV	6	664
52	MF1EW26TV	6	664
53	MF1B410TV	6	704
54	MF1E087TV	6	731
55	MF1DD27TV	6	702
56	MF1A267TVB	6	702
57	MF1C540TV	6	711
58	MF1CX03TV	6	696
59	MF1DN05TV	6	705
60	MF1AO59TVB	6	728
61	MF1BM30TV	6	706
62	MF1CR76TV	6	721
63	MF1CZ30TV	6	719
64	MF1AI84TVB	6	706
65	MF1AQ61TVB	6	703
66	MF1E405TV	6	727
67	MF1BG74TV	6	746
68	MF1CX64TV	6	704
69	MF1E705TV	6	727
70	MF1AP71TVB	6	727
71	MF1A537TVB	6	727
72	MF1A984TVB	6	726
73	MF1AB94TVB	6	726
74	MF1C294TV	6	739
75	MF1CS23TV	6	717
76	MF1D878TV	6	750
77	MF1CA91TV	6	752
78	MF1EQ20TV	6	750
79	MF1EJ76TV	6	726
80	MF1EH76TV	6	739
81	MF1CT02TV	6	721
82	MF1D542TV	6	727
83	MF1DE67TV	6	749
84	MF1AD52TVB	6	737
85	MF1C056TV	6	698
86	MF1BI79TV	6	737
87	MF1AO37TVB	6	727
88	MF1DP32TV	6	711
89	MF1E989TV	6	727
90	MF1EF24TV	6	717
91	MF1B627TV	6	736
92	MF1B511TV	6	735
93	MF1DL90TV	6	739
94	MF1A296TVB	6	745
95	MF1AF06TVB	6	727
96	MF1DP96TV	6	739
97	MF1BI62TV	6	743
98	MF1DG90TV	6	741
99	MF1EU29TV	6	748
100	MF1AZ46TV	6	727
101	MF1AZ68TV	6	726
102	MF1B515TV	6	743
103	MF1BX74TV	6	752
104	MF1AX73TV	6	747
105	MF1AK88TVB	6	751
106	MF1DW76TV	6	727
107	MF1CV89TV	6	726
108	MF1CO42TV	6	728
109	MF1CF57TV	6	704
110	MF1CQ71TV	6	748
111	MF1EC62TV	6	703
112	MF1E943TV	6	748
113	MF1EB05TV	6	760
114	MF1CU50TV	6	769
115	MF1DP44TV	6	767
116	MF1EU03TV	6	764
117	MF1A136TVB	6	769
118	MF1BT23TV	6	757
119	MF1DI52TV	6	765
120	MF1BB48TV	6	766
121	MF1BZ33TV	6	764
122	MF1DM75TV	6	760
123	MF1BI50TV	6	761
124	MF1EZ83TV	6	754
125	MF1BA18TV	6	769
126	MF1EZ11TV	6	759
127	MF1CT23TV	6	760
128	MF1BU44TV	6	769
129	MF1BV93TV	6	761
130	MF1E451TV	6	765
131	MF1EZ03TV	6	760
132	MF1EM63TV	6	759
133	MF1EE14TV	6	759
134	MF1C151TV	6	761
135	MF1EE65TV	6	758
136	MF1A033TVB	6	770
137	MF1BY01TV	6	766
138	MF1C961TV	6	762
139	MF1AF58TVB	6	759
140	MF1CB04TV	6	768
141	MF1DY45TV	6	759
142	MF1BZ71TV	6	761
143	MF1DV94TV	6	758
144	MF1AX96TV	6	770
145	MF1AP45TVB	6	765
146	MF1B104TV	6	760
147	MF1DQ61TV	6	764
148	MF1ES35TV	6	759
149	MF1EV57TV	6	762
150	MF1AQ17TVB	6	769
151	MF1EC92TV	6	757
152	MF1BR89TV	6	758
153	MF1EI17TV	6	762
154	MF1EU75TV	6	759
155	MF1AC86TVB	6	759
156	MF1B860TV	6	758
157	MF1AV94TV	6	758
158	MF1AX86TV	6	759
159	MF1BX13TV	6	769
160	MF1D204TV	6	760
161	MF1EK35TV	6	762
162	MF1AF89TVB	6	766
163	MF1A038TVB	6	769
164	MF1BP93TV	6	765
165	MF1CC93TV	6	766
166	MF1B614TV	6	766
167	MF1BT47TV	6	769
168	MF1A027TVB	6	760
169	MF1C309TV	6	758
170	MF1BO11TV	6	760
171	MF1BT77TV	6	769
172	MF1DA24TV	6	755
173	MF1AX04TV	6	776
174	MF1CF19TV	6	757
175	MF1DS16TV	6	775
176	MF1EF26TV	6	769
177	MF1D236TV	7	442
178	MF1ER53TV	7	463
179	MF1CF82TV	7	555
180	MF1CO34TV	7	583
181	MF1B669TV	7	664
182	MF1A783TVB	7	749
183	MF1A564TVB	7	710
184	MF1AK42TVB	7	737
185	MF1CS07TV	7	727
186	MF1B924TV	7	760
187	MF1CF44TV	7	771
188	MF1BP41TV	7	759
189	MF1BM45TV	7	759
190	MF1A436TVB	7	765
191	MF1BG28TV	9	727
192	MF1B483TV	9	743
193	MF1DL12TV	9	702
194	MF1BI65TV	9	745
195	MF1DZ16TV	9	769
196	MF1C624TV	9	759
197	MF1B049TV	9	757
198	MF1EE19TV	9	759
199	MF1EZ76TV	9	757
200	MF1DC33TV	9	777
201	MF1D948TV	11	750
202	MF1BV38TV	11	764
203	MF1D149TV	12	553
204	MF1CU22TV	12	665
205	MF1B231TV	12	746
206	MF1D039TV	12	721
207	MF1D355TV	12	727
208	MF1EQ13TV	12	750
209	MF1DY42TV	12	726
210	MF1CC09TV	12	726
211	MF1CU70TV	12	757
212	MF1E811TV	12	767
213	MF1BF01TV	12	765
214	MF1CP06TV	12	762
215	MF1BJ56TV	12	760
216	MF1CH47TV	13	727
217	MF1C488TV	15	766
218	MF1B366TV	15	759
219	MF1CX62TV	17	664
220	MF1E806TV	17	746
221	MF1EG20TV	27	759
222	MF1CV56TV	35	737
223	MF1C680TV	36	160
224	MF1CU61TV	63	138
225	MF1C330TV	64	120
226	MF1B273TV	99	770
227	MF1E866TV	112	652
228	MF1BG95TV	124	761
229	MF1CS24TV	147	761
230	MF1D629TV	152	575
231	MF1CG89TV	166	480
232	MF1EW90TV	182	754
233	MF1EI68TV	199	710
234	MF1D507TV	215	771
235	MF1D561TV	223	381
236	MF1DC60TV	252	771
237	MF1EX04TV	252	766
238	MF1AF15TVB	277	776
239	MF1BS21TV	286	767
240	MF1D310TV	300	766
241	MF1DO29TV	328	759
242	MF1CW04TV	339	767
243	MF1AJ07TVB	362	775
244	MF1AI40TVB	372	766
245	MF1EN23TV	375	750
246	MF1A278TVB	375	771
247	MF1AW33TV	387	621
248	MF1EX49TV	394	773
249	MF1C552TV	404	767
250	MF1C911TV	409	752
251	MF1CX61TV	424	555
252	MF1A592TVB	430	757
253	MF1AO36TVB	437	770
254	MF1C247TV	445	754
255	MF1CD31TV	457	764
256	MF1DW02TV	473	770
257	MF1EO48TV	479	771
258	MF1DY14TV	484	774
259	MF1AP26TVB	508	771
260	MF1E732TV	534	771
261	MF1C024TV	543	773
262	MF1CX90TV	543	765
263	MF1A234TVB	553	769
264	MF1B968TV	598	765
265	MF1B876TV	599	771
266	MF1DN90TV	605	754
267	MF1B509TV	616	767
268	MF1C692TV	616	764
269	MF1A357TVB	617	759
270	MF1CN61TV	634	770
271	MF1B602TV	645	773
272	MF1CI25TV	654	775
273	MF1A660TVB	674	772
274	MF1B014TV	684	759
275	MF1DB55TV	695	769
>TC11
1	MF1A758TVB	1	710
2	MF1DQ11TV	2	604
3	MF1CW53TV	2	628
4	MF1CP57TV	2	677
5	MF1AD85TVB	2	675
6	MF1BL15TV	2	667
7	MF1EI93TV	2	675
8	MF1DH03TV	2	675
9	MF1CS06TV	2	664
10	MF1BN52TV	2	779
11	MF1CR11TV	2	777
12	MF1EA21TV	3	643
13	MF1AR75TVB	65	787
>TC12
1	MF1A903TVB	1	441
2	MF1BL87TV	2	182
3	MF1DS89TV	2	594
4	MF1D062TV	2	643
5	MF1B865TV	2	643
6	MF1E957TV	2	643
7	MF1ET21TV	2	602
8	MF1BD49TV	2	634
9	MF1A237TVB	2	667
10	MF1CI59TV	2	666
11	MF1AD60TVB	2	667
12	MF1CY56TV	2	675
13	MF1B823TV	2	672
14	MF1AJ92TVB	2	675
15	MF1DH45TV	2	675
16	MF1EL16TV	2	675
17	MF1DK36TV	2	676
18	MF1BO41TV	2	712
19	MF1BL07TV	2	676
20	MF1EQ89TV	2	706
21	MF1BH91TV	2	706
22	MF1CW41TV	2	656
23	MF1CD92TV	2	665
24	MF1DE11TV	2	666
25	MF1AI23TVB	2	667
26	MF1DL07TV	2	703
27	MF1DS53TV	2	711
28	MF1CU55TV	2	665
29	MF1DN86TV	2	675
30	MF1EF12TV	2	675
31	MF1A059TVB	2	755
32	MF1A956TVB	2	775
33	MF1AK04TVB	2	726
34	MF1BD02TV	2	773
35	MF1AA10TVB	2	767
36	MF1EG88TV	2	766
37	MF1BR23TV	2	766
38	MF1CG20TV	2	766
39	MF1DX41TV	2	764
40	MF1EZ39TV	2	773
41	MF1BV42TV	2	781
42	MF1EP12TV	2	787
43	MF1EW54TV	2	788
44	MF1CU68TV	2	837
45	MF1BD04TV	7	706
46	MF1AC63TVB	8	741
47	MF1A964TVB	56	629
48	MF1C225TV	80	635
49	MF1B562TV	94	482
50	MF1D131TV	242	955
51	MF1CS37TV	314	1022
52	MF1C781TV	367	592
53	MF1EM50TV	368	715
54	MF1C408TV	389	1167
55	MF1EF15TV	395	884
56	MF1CN21TV	421	1182
57	MF1EM16TV	447	625
58	MF1DC52TV	495	1224
59	MF1E527TV	503	786
60	MF1B354TV	505	767
61	MF1BK27TV	557	1349
62	MF1CZ79TV	569	766
63	MF1AC67TVB	601	1387
64	MF1A962TVB	602	1251
65	MF1BP35TV	640	1329
66	MF1C581TV	640	1376
67	MF1E061TV	640	1415
68	MF1ED25TV	693	1391
69	MF1BX61TV	695	1436
70	MF1DT25TV	696	1415
71	MF1ED13TV	712	1487
72	MF1AN35TVB	719	1434
73	MF1DJ54TV	730	1462
74	MF1E456TV	758	944
75	MF1D742TV	758	1433
76	MF1C474TV	787	1597
77	MF1EN73TV	791	1418
78	MF1DB86TV	801	1230
79	MF1B610TV	850	1607
80	MF1CN13TV	867	1526
81	MF1DG20TV	910	1583
82	MF1DU78TV	929	1503
83	MF1AW14TV	970	1504
84	MF1CL94TV	979	1653
85	MF1AR70TVB	1023	1646
86	MF1EQ77TV	1033	1591
87	MF1AN04TVB	1037	1580
88	MF1AH04TVB	1042	1593
89	MF1BI80TV	1062	1655
90	MF1BV90TV	1065	1655
91	MF1BD90TV	1069	1598
92	MF1BK57TV	1103	1582
93	MF1EJ52TV	1110	1582
94	MF1B959TV	1110	1580
95	MF1A686TVB	1113	1596
96	MF1CH04TV	1129	1581
97	MF1D579TV	1145	1583
98	MF1A087TVB	1145	1656
99	MF1DM71TV	1154	1591
100	MF1DD32TV	1154	1640
101	MF1AT44TV	1160	1548
102	MF1E539TV	1162	1581
103	MF1CW35TV	1163	1582
104	MF1EU77TV	1174	1506
105	MF1CW08TV	1174	1582
106	MF1BH88TV	1183	1487
107	MF1EH13TV	1190	1514
108	MF1DZ35TV	1191	1601
109	MF1AN68TVB	1211	1653
110	MF1EI15TV	1218	1656
111	MF1CI15TV	1225	1593
112	MF1DN21TV	1226	1580
113	MF1AH05TVB	1232	1596
114	MF1BD33TV	1243	1648
115	MF1EO65TV	1261	1507
116	MF1CO47TV	1261	1593
117	MF1AY68TV	1265	1569
118	MF1B233TV	1286	1398
119	MF1BR71TV	1300	1582
120	MF1C121TV	1322	1597
121	MF1AX88TV	1333	1599
122	MF1EO49TV	1337	1640
123	MF1BA55TV	1339	1582
124	MF1A533TVB	1345	1580
125	MF1DN37TV	1372	1653
126	MF1CL04TV	1373	1580
127	MF1DG57TV	1373	1596
128	MF1A114TVB	1373	1632
129	MF1EE58TV	1375	1636
130	MF1BS32TV	1375	1653
131	MF1DT74TV	1394	1658
132	MF1BE41TV	1409	1518
133	MF1AB88TVB	1410	1655
134	MF1A714TVB	1414	1527
135	MF1BU24TV	1416	1582
136	MF1E606TV	1428	1502
137	MF1D636TV	1430	1650
138	MF1BD54TV	1431	1655
139	MF1EO92TV	1451	1582
140	MF1EH37TV	1451	1599
141	MF1CP29TV	1453	1632
142	MF1CI29TV	1469	1582
143	MF1CK44TV	1483	1655
144	MF1C671TV	1484	1599
145	MF1A934TVB	1489	1653
146	MF1AV17TV	1490	1604
147	MF1CP84TV	1490	1650
148	MF1BN48TV	1493	1632
149	MF1ED42TV	1525	1656
150	MF1CI58TV	1530	1655
>TC13
1	MF1DG42TV	1	601
2	MF1AB42TVB	1	646
3	MF1AS92TVB	1	741
4	MF1CK69TV	1	741
5	MF1DW92TV	1	734
6	MF1C971TV	2	756
7	MF1D859TV	4	602
8	MF1B868TV	4	665
9	MF1BH25TV	4	745
10	MF1C041TV	4	730
11	MF1BM11TV	4	739
12	MF1BQ52TV	4	742
13	MF1CM73TV	4	746
14	MF1EG18TV	4	766
15	MF1AV72TV	5	284
16	MF1C677TV	5	284
17	MF1CE09TV	5	366
18	MF1C771TV	5	391
19	MF1C736TV	5	367
20	MF1BD55TV	5	450
21	MF1C582TV	5	461
22	MF1B940TV	5	478
23	MF1B454TV	5	505
24	MF1DY03TV	5	493
25	MF1D868TV	5	582
26	MF1D196TV	5	583
27	MF1AG61TVB	5	557
28	MF1DG11TV	5	606
29	MF1BL61TV	5	607
30	MF1AX16TV	5	611
31	MF1ED72TV	5	611
32	MF1DU85TV	5	643
33	MF1E223TV	5	607
34	MF1CY18TV	5	617
35	MF1DJ41TV	5	644
36	MF1BZ14TV	5	644
37	MF1E385TV	5	644
38	MF1D711TV	5	651
39	MF1BL44TV	5	665
40	MF1CG68TV	5	644
41	MF1BC65TV	5	645
42	MF1D247TV	5	644
43	MF1D140TV	5	645
44	MF1A936TVB	5	654
45	MF1EF83TV	5	666
46	MF1A221TVB	5	709
47	MF1CJ82TV	5	730
48	MF1C974TV	5	730
49	MF1A565TVB	5	742
50	MF1EP64TV	5	756
51	MF1A213TVB	5	756
52	MF1A481TVB	5	755
53	MF1AX52TV	5	729
54	MF1E160TV	5	711
55	MF1E205TV	5	707
56	MF1B430TV	5	707
57	MF1BA36TV	5	713
58	MF1AG75TVB	5	740
59	MF1CX33TV	5	739
60	MF1DV01TV	5	730
61	MF1EO81TV	5	721
62	MF1BR26TV	5	752
63	MF1EF44TV	5	746
64	MF1A204TVB	5	745
65	MF1BQ27TV	5	729
66	MF1BJ67TV	5	745
67	MF1DR16TV	5	729
68	MF1CV48TV	5	734
69	MF1ER12TV	5	741
70	MF1AW17TV	5	746
71	MF1AF85TVB	5	743
72	MF1B013TV	5	746
73	MF1DG26TV	5	712
74	MF1BG27TV	5	721
75	MF1BF65TV	5	740
76	MF1B368TV	5	746
77	MF1EO18TV	5	739
78	MF1EK16TV	5	746
79	MF1D823TV	5	748
80	MF1BL46TV	5	742
81	MF1CB87TV	5	746
82	MF1CN12TV	5	746
83	MF1EX58TV	5	744
84	MF1AO14TVB	5	760
85	MF1A781TVB	5	762
86	MF1BH22TV	5	761
87	MF1BB15TV	5	762
88	MF1F038TV	5	744
89	MF1D180TV	5	740
90	MF1BS04TV	5	757
91	MF1ED37TV	5	746
92	MF1B017TV	5	713
93	MF1EP55TV	5	729
94	MF1AH29TVB	5	749
95	MF1BP26TV	5	748
96	MF1CY54TV	5	748
97	MF1AG69TVB	5	761
98	MF1B088TV	5	744
99	MF1AK18TVB	5	742
100	MF1CP22TV	5	758
101	MF1BC46TV	5	762
102	MF1CH64TV	5	720
103	MF1D004TV	5	743
104	MF1DI29TV	5	761
105	MF1DV04TV	5	706
106	MF1DJ95TV	5	745
107	MF1DC94TV	5	744
108	MF1AQ62TVB	5	730
109	MF1BU87TV	5	730
110	MF1D161TV	5	743
111	MF1DD89TV	5	731
112	MF1AJ88TVB	5	759
113	MF1AU47TV	5	759
114	MF1DX89TV	5	760
115	MF1EF18TV	5	759
116	MF1A667TVB	5	764
117	MF1A737TVB	5	767
118	MF1C456TV	5	765
119	MF1BT31TV	5	766
120	MF1A762TVB	5	770
121	MF1BC58TV	5	767
122	MF1BU66TV	5	768
123	MF1DH05TV	5	767
124	MF1EY47TV	5	767
125	MF1EG40TV	5	766
126	MF1C367TV	5	765
127	MF1BF39TV	5	763
128	MF1AE43TVB	5	766
129	MF1CG66TV	5	766
130	MF1ED06TV	5	764
131	MF1BQ13TV	5	766
132	MF1AE47TVB	5	768
133	MF1AC69TVB	5	769
134	MF1D768TV	5	768
135	MF1C637TV	5	769
136	MF1D166TV	5	774
137	MF1E950TV	5	771
138	MF1D514TV	5	770
139	MF1EV19TV	5	771
140	MF1EH57TV	5	767
141	MF1DO68TV	6	582
142	MF1A596TVB	6	721
143	MF1B749TV	6	744
144	MF1E024TV	6	764
145	MF1BG16TV	7	712
146	MF1EW07TV	8	697
147	MF1CP44TV	8	732
148	MF1DB56TV	8	728
149	MF1A754TVB	8	730
150	MF1C665TV	8	759
151	MF1B942TV	8	768
152	MF1DH68TV	8	775
153	MF1DP64TV	10	729
154	MF1BM84TV	11	628
155	MF1B864TV	11	654
156	MF1DH67TV	11	644
157	MF1DR74TV	11	760
158	MF1AL33TVB	11	771
159	MF1AJ43TVB	44	757
160	MF1AI82TVB	44	769
161	MF1DQ04TV	53	124
162	MF1A250TVB	91	278
163	MF1C662TV	98	296
164	MF1CZ69TV	130	759
165	MF1CX83TV	155	665
166	MF1CA39TV	182	774
167	MF1D982TV	236	772
168	MF1D546TV	241	761
169	MF1A159TVB	329	772
170	MF1A074TVB	385	761
171	MF1E991TV	395	771
172	MF1D721TV	421	762
173	MF1BT15TV	431	760
174	MF1B525TV	435	762
175	MF1CB88TV	435	762
176	MF1BJ43TV	451	763
177	MF1EM10TV	468	656
178	MF1AE94TVB	478	762
179	MF1AF12TVB	486	756
180	MF1EW36TV	487	777
181	MF1DM65TV	488	762
182	MF1A675TVB	494	766
183	MF1EX31TV	511	777
184	MF1DZ02TV	580	760
185	MF1E689TV	593	775
186	MF1ER39TV	594	866
187	MF1AZ48TV	610	767
188	MF1BT78TV	614	772
189	MF1BY72TV	675	777
190	MF1BN73TV	676	761
191	MF1DM54TV	682	769
>TC14
1	MF1AD84TVB	1	733
2	MF1BK64TV	1	725
3	MF1DS46TV	1	757
>TC15
1	MF1AG13TVB	1	653
2	MF1AI21TVB	1	709
3	MF1AI04TVB	1	745
4	MF1AK79TVB	1	759
5	MF1CP11TV	1	764
6	MF1E881TV	1	747
7	MF1AK16TVB	2	729
8	MF1EV90TV	3	694
9	MF1C023TV	3	756
10	MF1BS38TV	3	751
11	MF1A528TVB	3	753
12	MF1DN39TV	4	651
13	MF1CG39TV	4	655
14	MF1AQ50TVB	4	599
15	MF1EN53TV	4	709
16	MF1AK56TVB	4	709
17	MF1CG80TV	4	709
18	MF1AC11TVB	4	717
19	MF1AH70TVB	4	714
20	MF1DL08TV	4	690
21	MF1CV78TV	4	709
22	MF1DZ72TV	4	710
23	MF1CS83TV	4	709
24	MF1AH55TVB	4	750
25	MF1BF08TV	4	743
26	MF1EO46TV	4	745
27	MF1DG06TV	4	742
28	MF1BF66TV	4	750
29	MF1BN56TV	4	746
30	MF1DA70TV	4	754
31	MF1E315TV	4	753
32	MF1DZ14TV	4	751
33	MF1BR88TV	4	750
34	MF1AT26TV	4	752
35	MF1AE23TVB	4	749
36	MF1CE68TV	4	757
37	MF1CX92TV	4	746
38	MF1DG44TV	4	750
39	MF1DL37TV	4	749
40	MF1C172TV	4	757
41	MF1E148TV	4	750
42	MF1EV68TV	4	763
43	MF1DN13TV	4	758
44	MF1BS01TV	4	779
45	MF1CP17TV	5	445
46	MF1D336TV	5	606
47	MF1DB72TV	5	599
48	MF1E725TV	5	654
49	MF1DL84TV	5	656
50	MF1C933TV	5	712
51	MF1AH40TVB	5	709
52	MF1CG16TV	5	753
53	MF1DY01TV	5	749
54	MF1CC82TV	5	751
55	MF1BF56TV	5	726
56	MF1D230TV	5	757
57	MF1ER55TV	5	753
58	MF1AC13TVB	5	754
59	MF1C038TV	5	756
60	MF1BS41TV	5	754
61	MF1D543TV	6	546
62	MF1CR53TV	8	408
63	MF1DQ24TV	8	599
64	MF1BP95TV	8	655
65	MF1D901TV	8	652
66	MF1BG45TV	8	712
67	MF1E384TV	8	708
68	MF1B757TV	8	712
69	MF1DP82TV	8	752
70	MF1DC18TV	8	746
71	MF1AD18TVB	8	752
72	MF1A384TVB	8	753
73	MF1BH84TV	8	728
74	MF1EJ07TV	8	750
75	MF1A577TVB	8	751
76	MF1E115TV	8	752
77	MF1CS11TV	8	757
78	MF1EW63TV	8	754
79	MF1DZ36TV	8	757
80	MF1BH04TV	9	753
81	MF1EG12TV	11	597
82	MF1CE95TV	11	713
83	MF1AG06TVB	11	755
84	MF1AP03TVB	11	756
85	MF1EF35TV	11	759
86	MF1BK62TV	11	757
87	MF1CD01TV	11	726
88	MF1BV65TV	137	755
89	MF1D521TV	237	758
90	MF1D041TV	252	759
91	MF1BK48TV	256	759
92	MF1CM50TV	309	752
93	MF1BJ40TV	315	753
94	MF1DF37TV	327	568
95	MF1EN32TV	332	755
96	MF1DS13TV	332	753
97	MF1EM01TV	352	754
98	MF1F073TV	388	715
99	MF1DA47TV	404	768
100	MF1B819TV	415	753
101	MF1DQ17TV	450	662
102	MF1DU44TV	451	756
103	MF1BR49TV	459	759
104	MF1AA19TVB	469	757
105	MF1BM09TV	471	753
106	MF1CG18TV	473	758
107	MF1AI92TVB	535	753
108	MF1EX02TV	555	758
109	MF1A661TVB	562	754
110	MF1EH02TV	564	725
111	MF1EG55TV	564	729
112	MF1B915TV	565	759
113	MF1D614TV	570	759
114	MF1A025TVB	572	790
115	MF1DB91TV	586	753
116	MF1AS51TVB	589	759
117	MF1EX60TV	590	759
118	MF1AV46TV	601	750
119	MF1ED05TV	605	752
120	MF1EP92TV	637	759
121	MF1DP15TV	657	763
122	MF1EE75TV	660	763
123	MF1DJ43TV	663	758
>TC16
1	MF1CH73TV	1	329
2	MF1D653TV	1	628
3	MF1AH22TVB	1	692
4	MF1EH85TV	1	759
5	MF1EY75TV	7	692
6	MF1CA24TV	297	761
>TC17
1	MF1AL43TVB	1	749
2	MF1BL89TV	4	442
3	MF1B648TV	4	568
4	MF1CZ66TV	4	581
5	MF1D341TV	4	612
6	MF1EI53TV	4	702
7	MF1A413TVB	4	701
8	MF1BN86TV	4	715
9	MF1BA03TV	4	748
10	MF1BU45TV	4	742
11	MF1C009TV	4	742
12	MF1E821TV	4	727
13	MF1BR61TV	4	746
14	MF1EN33TV	4	746
15	MF1DE64TV	4	744
16	MF1CZ68TV	5	704
17	MF1CZ80TV	5	703
18	MF1DX01TV	5	703
19	MF1DM88TV	5	722
20	MF1A556TVB	7	749
21	MF1DG13TV	7	750
22	MF1EX39TV	10	725
23	MF1EX41TV	10	746
24	MF1CJ10TV	30	747
25	MF1CC02TV	105	748
26	MF1ER16TV	147	435
27	MF1EB56TV	247	743
28	MF1CQ22TV	250	749
29	MF1DL55TV	310	749
30	MF1DJ55TV	409	749
31	MF1E081TV	508	742
32	MF1B045TV	547	751
33	MF1DR80TV	547	753
34	MF1BE55TV	550	749
35	MF1DW41TV	590	749
36	MF1D238TV	612	749
>TC18
1	MF1AL94TVB	1	711
2	MF1BJ51TV	1	711
3	MF1ES71TV	1	711
4	MF1AC59TVB	1	763
5	MF1DH17TV	3	125
6	MF1DN40TV	3	549
7	MF1EL69TV	3	711
8	MF1DN52TV	3	748
9	MF1D978TV	4	459
10	MF1AV73TV	5	395
11	MF1E424TV	5	577
12	MF1DT43TV	5	621
13	MF1CN05TV	5	700
14	MF1A303TVB	5	711
15	MF1E461TV	5	680
16	MF1BL69TV	5	696
17	MF1AS54TVB	5	711
18	MF1CK67TV	5	711
19	MF1B404TV	5	711
20	MF1D126TV	5	711
21	MF1BW16TV	5	711
22	MF1BO14TV	5	711
23	MF1BK52TV	5	711
24	MF1D122TV	5	710
25	MF1BO32TV	5	711
26	MF1B496TV	5	711
27	MF1AD82TVB	5	711
28	MF1EQ26TV	5	711
29	MF1CN71TV	5	711
30	MF1CL84TV	5	711
31	MF1BI14TV	5	711
32	MF1AX95TV	5	711
33	MF1A745TVB	5	711
34	MF1E090TV	5	711
35	MF1A309TVB	5	762
36	MF1CO80TV	5	722
37	MF1DI70TV	5	718
38	MF1BB52TV	5	737
39	MF1DS25TV	5	726
40	MF1C908TV	5	762
41	MF1DG60TV	5	747
42	MF1AA14TVB	5	768
43	MF1E586TV	5	764
44	MF1EH43TV	5	743
45	MF1EU36TV	5	768
46	MF1E901TV	5	768
47	MF1AH52TVB	5	765
48	MF1BF78TV	5	736
49	MF1CY21TV	5	726
50	MF1AB12TVB	5	749
51	MF1BT50TV	5	768
52	MF1EO71TV	5	762
53	MF1AY24TV	5	768
54	MF1AF63TVB	5	769
55	MF1C380TV	5	769
56	MF1AF73TVB	5	767
57	MF1EG79TV	5	761
58	MF1B724TV	5	769
59	MF1C393TV	5	769
60	MF1DJ90TV	5	766
61	MF1BD84TV	5	759
62	MF1BQ96TV	5	769
63	MF1BM95TV	5	767
64	MF1DV19TV	5	752
65	MF1EG58TV	5	769
66	MF1BL23TV	5	768
67	MF1C953TV	5	768
68	MF1BJ86TV	5	766
69	MF1CT62TV	5	767
70	MF1DF04TV	5	769
71	MF1CM35TV	5	741
72	MF1BI29TV	5	789
73	MF1CG04TV	5	770
74	MF1DI37TV	6	554
75	MF1BM57TV	6	745
76	MF1A911TVB	8	763
77	MF1CR13TV	8	766
78	MF1B538TV	11	493
79	MF1E650TV	11	630
80	MF1BN13TV	11	711
81	MF1E831TV	11	711
82	MF1DZ64TV	11	711
83	MF1EX79TV	11	711
84	MF1DU94TV	11	749
85	MF1EB18TV	12	768
86	MF1A219TVB	14	711
87	MF1EI05TV	15	766
88	MF1C832TV	38	186
89	MF1EQ64TV	58	488
90	MF1EV89TV	121	711
91	MF1EA61TV	159	326
92	MF1DN30TV	194	771
93	MF1BP53TV	225	770
94	MF1AR63TVB	226	771
95	MF1CS42TV	234	770
96	MF1AD06TVB	280	768
97	MF1DB80TV	342	772
98	MF1CZ01TV	353	494
99	MF1CB09TV	378	772
100	MF1AS66TVB	415	770
101	MF1AQ93TVB	436	772
102	MF1A509TVB	441	770
103	MF1AZ21TV	442	769
104	MF1DJ86TV	467	769
105	MF1B277TV	500	772
106	MF1BF47TV	501	770
107	MF1DM74TV	530	770
108	MF1AM56TVB	536	770
109	MF1A061TVB	572	771
110	MF1EU14TV	572	771
111	MF1C854TV	593	775
112	MF1D770TV	603	772
113	MF1DM11TV	604	770
>TC19
1	MF1AM25TVB	1	736
2	MF1A925TVB	6	743
3	MF1AH17TVB	645	741
>TC20
1	MF1AM96TVB	1	643
2	MF1D167TV	379	1007
3	MF1EW09TV	767	1035
4	MF1BE92TV	912	1009
5	MF1AG65TVB	912	1020
6	MF1CS35TV	934	1009
>TC21
1	MF1DH21TV	1	615
2	MF1AN05TVB	1	730
>TC22
1	MF1AQ88TVB	1	739
2	MF1D286TV	2	746
3	MF1C287TV	485	746
>TC23
1	MF1AS86TVB	1	169
2	MF1B651TV	57	130
3	MF1DD46TV	64	181
>TC24
1	MF1AT37TV	1	742
2	MF1AK39TVB	331	709
3	MF1F017TV	382	739
4	MF1EH84TV	466	739
5	MF1CM60TV	589	736
>TC25
1	MF1DY48TV	1	650
2	MF1AT96TV	1	769
3	MF1BJ03TV	1	744
4	MF1BP85TV	1	764
>TC26
1	MF1BB23TV	1	667
2	MF1AU73TV	1	729
>TC27
1	MF1DG75TV	1	714
2	MF1AV93TV	1	758
3	MF1BM18TV	1	718
4	MF1D610TV	1	752
5	MF1CG90TV	1	745
6	MF1BX51TV	1	759
7	MF1E656TV	1	755
8	MF1A570TVB	3	714
9	MF1CT77TV	4	748
10	MF1BY94TV	4	733
11	MF1DH10TV	4	751
12	MF1D991TV	5	304
13	MF1BJ78TV	5	329
14	MF1BL55TV	5	470
15	MF1DS90TV	5	510
16	MF1DB52TV	5	591
17	MF1DU61TV	5	635
18	MF1BO64TV	5	714
19	MF1BS34TV	5	702
20	MF1AN93TVB	5	702
21	MF1CL80TV	5	702
22	MF1BL27TV	5	698
23	MF1CD85TV	5	702
24	MF1B912TV	5	707
25	MF1E761TV	5	755
26	MF1D584TV	5	756
27	MF1B221TV	5	725
28	MF1AA16TVB	5	731
29	MF1CJ21TV	5	737
30	MF1AS18TVB	5	757
31	MF1EN57TV	5	756
32	MF1ER52TV	5	758
33	MF1DY07TV	5	756
34	MF1A522TVB	5	755
35	MF1E254TV	5	734
36	MF1D864TV	5	755
37	MF1D716TV	5	746
38	MF1A715TVB	5	755
39	MF1AB46TVB	5	753
40	MF1BS40TV	5	752
41	MF1AF88TVB	5	759
42	MF1AJ03TVB	5	755
43	MF1CT03TV	5	755
44	MF1AX84TV	5	765
45	MF1BS90TV	5	761
46	MF1CE26TV	5	757
47	MF1BC21TV	5	761
48	MF1BB10TV	5	758
49	MF1BZ06TV	5	761
50	MF1E247TV	6	714
51	MF1CA80TV	6	757
52	MF1BO33TV	8	755
53	MF1DF16TV	11	763
54	MF1AC23TVB	11	761
55	MF1DP09TV	12	279
56	MF1C214TV	59	283
57	MF1BV04TV	68	760
58	MF1AT39TV	76	755
59	MF1A912TVB	90	755
60	MF1AP62TVB	156	759
61	MF1ED03TV	160	758
62	MF1C127TV	239	755
63	MF1CL02TV	273	759
64	MF1A486TVB	310	760
65	MF1EY69TV	312	755
66	MF1BV12TV	312	759
67	MF1EB62TV	363	762
68	MF1CB72TV	445	761
69	MF1AG71TVB	504	663
70	MF1CS56TV	510	763
71	MF1BL08TV	520	757
72	MF1BO65TV	554	759
73	MF1AY79TV	554	758
74	MF1BD31TV	592	758
75	MF1B213TV	673	762
>TC28
1	MF1AW21TV	1	595
2	MF1A718TVB	201	573
3	MF1AW20TV	264	579
4	MF1BV03TV	294	540
5	MF1CO64TV	350	570
6	MF1DF72TV	412	733
7	MF1DZ07TV	422	568
>TC29
1	MF1AX41TV	1	712
2	MF1AS01TVB	2	665
3	MF1BD11TV	2	685
4	MF1A422TVB	2	764
5	MF1CC01TV	2	767
6	MF1D934TV	2	764
7	MF1BO72TV	2	768
8	MF1CL86TV	5	432
9	MF1EZ48TV	5	612
10	MF1EV61TV	5	646
11	MF1C088TV	5	764
12	MF1CB41TV	5	766
13	MF1EB20TV	5	767
14	MF1DT15TV	6	288
15	MF1A364TVB	6	318
16	MF1CI64TV	6	417
17	MF1B456TV	6	483
18	MF1CV75TV	6	486
19	MF1CN22TV	6	489
20	MF1ER61TV	6	487
21	MF1A363TVB	6	484
22	MF1AO72TVB	6	486
23	MF1DB89TV	6	517
24	MF1DC72TV	6	582
25	MF1B529TV	6	596
26	MF1DT53TV	6	598
27	MF1CZ19TV	6	629
28	MF1ES86TV	6	627
29	MF1AI46TVB	6	641
30	MF1D857TV	6	695
31	MF1B563TV	6	688
32	MF1EG36TV	6	708
33	MF1AH37TVB	6	707
34	MF1DF18TV	6	710
35	MF1EX65TV	6	666
36	MF1DP24TV	6	755
37	MF1B787TV	6	759
38	MF1A691TVB	6	762
39	MF1DG31TV	6	762
40	MF1DH06TV	6	763
41	MF1CA92TV	6	761
42	MF1CE54TV	6	767
43	MF1BS46TV	6	743
44	MF1D370TV	6	759
45	MF1D188TV	6	764
46	MF1BC94TV	6	760
47	MF1DE02TV	6	766
48	MF1CG10TV	6	761
49	MF1EN72TV	6	765
50	MF1CR71TV	6	766
51	MF1D593TV	6	766
52	MF1CI11TV	6	714
53	MF1D434TV	6	765
54	MF1DW14TV	6	764
55	MF1DG83TV	6	760
56	MF1CI02TV	6	761
57	MF1BR32TV	6	745
58	MF1C359TV	6	760
59	MF1DA45TV	6	755
60	MF1E611TV	6	742
61	MF1CC70TV	6	742
62	MF1AR66TVB	6	745
63	MF1E370TV	6	729
64	MF1DA38TV	6	766
65	MF1A546TVB	6	762
66	MF1DQ70TV	6	743
67	MF1EV02TV	6	764
68	MF1C161TV	6	765
69	MF1BQ61TV	6	766
70	MF1E668TV	6	744
71	MF1D074TV	6	764
72	MF1CU73TV	6	766
73	MF1A008TVB	6	766
74	MF1DV47TV	6	712
75	MF1A560TVB	6	711
76	MF1CS10TV	6	712
77	MF1DZ57TV	6	718
78	MF1AE51TVB	6	718
79	MF1EK37TV	6	719
80	MF1AZ90TV	6	724
81	MF1D692TV	6	724
82	MF1AT11TV	6	724
83	MF1EN17TV	6	740
84	MF1BC10TV	6	728
85	MF1DB07TV	6	742
86	MF1EG42TV	6	761
87	MF1D184TV	6	766
88	MF1AR91TVB	6	765
89	MF1BP84TV	6	765
90	MF1CS89TV	6	763
91	MF1CX76TV	6	763
92	MF1CZ52TV	6	761
93	MF1A637TVB	6	766
94	MF1DN24TV	6	738
95	MF1CD11TV	6	736
96	MF1AU72TV	6	744
97	MF1BX54TV	6	744
98	MF1ED14TV	6	742
99	MF1BO25TV	6	743
100	MF1BL63TV	6	751
101	MF1AZ07TV	6	765
102	MF1DR20TV	6	766
103	MF1BU68TV	6	766
104	MF1AR47TVB	6	763
105	MF1CB63TV	6	765
106	MF1CM07TV	6	766
107	MF1CB62TV	6	766
108	MF1DW13TV	6	766
109	MF1AP41TVB	6	765
110	MF1DN62TV	6	766
111	MF1AJ38TVB	6	766
112	MF1B875TV	6	743
113	MF1A567TVB	6	761
114	MF1AP11TVB	6	767
115	MF1B801TV	6	759
116	MF1DO76TV	6	726
117	MF1CF35TV	6	724
118	MF1BP30TV	6	728
119	MF1CG87TV	6	766
120	MF1ET18TV	6	765
121	MF1EX90TV	6	767
122	MF1AQ44TVB	6	767
123	MF1EE93TV	6	767
124	MF1A151TVB	6	768
125	MF1AA24TVB	6	769
126	MF1D632TV	6	769
127	MF1CX21TV	6	768
128	MF1B023TV	6	769
129	MF1AT07TV	6	768
130	MF1B156TV	6	769
131	MF1AV09TV	6	768
132	MF1EI22TV	6	768
133	MF1ET67TV	6	769
134	MF1BB94TV	7	517
135	MF1DL26TV	7	623
136	MF1DK56TV	7	767
137	MF1DT42TV	7	761
138	MF1CE29TV	7	767
139	MF1CL90TV	10	469
140	MF1B616TV	10	691
141	MF1CE82TV	12	500
142	MF1AM04TVB	12	764
143	MF1EP67TV	12	767
144	MF1AT69TV	12	765
145	MF1BN11TV	12	768
146	MF1DW91TV	20	744
147	MF1D854TV	30	712
148	MF1DA58TV	36	627
149	MF1B776TV	41	623
150	MF1CY37TV	43	655
151	MF1ET03TV	170	768
152	MF1B165TV	193	459
153	MF1AF41TVB	229	768
154	MF1EN86TV	232	769
155	MF1CY89TV	274	768
156	MF1BA70TV	318	755
157	MF1DM94TV	322	731
158	MF1AS37TVB	352	642
159	MF1CK49TV	363	475
160	MF1A442TVB	375	769
161	MF1BJ93TV	388	755
162	MF1D710TV	411	770
163	MF1AT94TV	425	765
164	MF1EQ68TV	426	768
165	MF1ED08TV	443	767
166	MF1AQ69TVB	481	767
167	MF1BW71TV	494	768
168	MF1E947TV	505	769
169	MF1C902TV	514	769
170	MF1DF54TV	530	668
171	MF1DC59TV	532	767
172	MF1ES78TV	532	767
173	MF1D608TV	577	764
174	MF1C519TV	585	763
175	MF1C383TV	588	768
176	MF1CY27TV	607	767
177	MF1DA68TV	629	770
178	MF1DE19TV	631	768
179	MF1EP62TV	638	768
>TC30
1	MF1CU64TV	1	706
2	MF1AY29TV	1	747
3	MF1B308TV	1	726
4	MF1E335TV	1	750
5	MF1EB38TV	1	753
6	MF1ET07TV	1	753
7	MF1C910TV	2	736
8	MF1DQ16TV	13	739
9	MF1AC36TVB	13	755
10	MF1AT66TV	124	435
11	MF1CJ76TV	384	759
12	MF1E114TV	614	762
>TC31
1	MF1AY33TV	1	368
2	MF1D363TV	1	364
3	MF1BB33TV	1	368
4	MF1BQ85TV	1	366
5	MF1DQ81TV	2	365
6	MF1F016TV	3	366
7	MF1F033TV	9	293
8	MF1BE03TV	9	368
9	MF1DP60TV	9	368
10	MF1CT42TV	13	368
11	MF1F081TV	24	365
12	MF1D821TV	27	367
13	MF1CU58TV	45	368
14	MF1DM14TV	46	207
15	MF1EY49TV	60	366
16	MF1D923TV	99	373
17	MF1A753TVB	130	367
18	MF1A684TVB	184	368
>TC32
1	MF1CM80TV	1	577
2	MF1AY47TV	1	770
>TC33
1	MF1B075TV	1	489
2	MF1AH46TVB	277	485
3	MF1B559TV	361	426
>TC34
1	MF1B478TV	1	370
2	MF1EP30TV	122	871
3	MF1D150TV	415	1127
4	MF1BP18TV	461	1222
5	MF1BK92TV	519	1183
6	MF1CP14TV	719	1302
7	MF1EB63TV	910	1302
8	MF1EN01TV	1000	1302
9	MF1AT55TV	1020	1302
10	MF1AD71TVB	1039	1302
11	MF1DX84TV	1042	1308
12	MF1AZ08TV	1099	1302
13	MF1AB13TVB	1112	1302
14	MF1CP91TV	1169	1302
15	MF1EI34TV	1205	1300
>TC35
1	MF1B681TV	1	684
2	MF1ED93TV	1	741
3	MF1C401TV	32	741
4	MF1BQ01TV	35	745
5	MF1DL73TV	464	741
>TC36
1	MF1B762TV	1	320
2	MF1DI60TV	218	320
3	MF1AJ45TVB	218	320
4	MF1AQ77TVB	219	320
5	MF1AE79TVB	220	449
>TC37
1	MF1CT37TV	1	418
2	MF1DQ33TV	1	578
3	MF1B953TV	1	742
4	MF1BB67TV	7	708
5	MF1C433TV	7	699
6	MF1BB75TV	7	740
7	MF1CC83TV	7	744
8	MF1AY83TV	9	744
9	MF1CU20TV	10	744
10	MF1ES88TV	10	742
11	MF1BT71TV	11	418
12	MF1CC72TV	11	418
13	MF1DR71TV	11	556
14	MF1ET96TV	11	569
15	MF1E741TV	11	643
16	MF1D115TV	11	696
17	MF1CU06TV	11	687
18	MF1CL39TV	11	686
19	MF1D421TV	11	724
20	MF1CU25TV	11	743
21	MF1BP42TV	11	743
22	MF1BI68TV	11	741
23	MF1AQ80TVB	11	739
24	MF1AH64TVB	11	742
25	MF1A749TVB	11	743
26	MF1BQ16TV	11	742
27	MF1C935TV	11	717
28	MF1ER63TV	11	742
29	MF1EZ09TV	11	740
30	MF1DF83TV	11	742
31	MF1AF65TVB	11	744
32	MF1BW02TV	11	746
33	MF1CQ09TV	11	744
34	MF1CW89TV	11	745
35	MF1E835TV	11	744
36	MF1C374TV	11	744
37	MF1D135TV	11	744
38	MF1DR83TV	11	742
39	MF1EZ69TV	11	743
40	MF1CC69TV	12	417
41	MF1D026TV	12	684
42	MF1CJ55TV	12	718
43	MF1BM38TV	13	302
44	MF1BL35TV	13	710
45	MF1CW59TV	13	699
46	MF1BS52TV	13	741
47	MF1CM25TV	14	743
48	MF1B734TV	15	556
49	MF1AI03TVB	18	748
50	MF1AY23TV	19	742
51	MF1DZ43TV	19	720
52	MF1CI08TV	24	577
53	MF1B203TV	156	667
54	MF1AS05TVB	227	745
55	MF1BP16TV	378	745
56	MF1CN32TV	389	745
57	MF1EU70TV	396	745
58	MF1AM42TVB	424	741
59	MF1DT90TV	461	745
60	MF1DI49TV	474	744
61	MF1A474TVB	478	745
62	MF1A139TVB	481	745
63	MF1EC45TV	525	744
64	MF1BU85TV	623	745
65	MF1DI90TV	630	747
66	MF1D215TV	632	745
>TC38
1	MF1B966TV	1	760
2	MF1DA20TV	3	757
3	MF1BL74TV	4	146
4	MF1CV86TV	4	487
5	MF1DO72TV	4	518
6	MF1BK89TV	4	720
7	MF1BH52TV	4	718
8	MF1DU30TV	4	719
9	MF1DP87TV	4	719
10	MF1E652TV	4	754
11	MF1A039TVB	4	759
12	MF1CY75TV	4	752
13	MF1D620TV	4	758
14	MF1AG29TVB	4	760
15	MF1CP63TV	4	757
16	MF1CV73TV	4	756
17	MF1AQ21TVB	10	760
18	MF1B010TV	216	763
>TC39
1	MF1BA16TV	1	750
2	MF1DF27TV	588	796
>TC40
1	MF1BA58TV	1	814
[truncated: 11,964 more rows]
