# Supplementary material for: Genes affecting novel seed constituents in Limnanthes alba Benth: transcriptome analysis of developing embryos and a new genetic map of meadowfoam
Source: PeerJ. 2015 May 19;3:e915. doi: 10.7717/peerj.915 (PMC4451031; doi:10.7717/peerj.915)
Supplement: Table S5 [file peerj-03-915-s006.xls]

## Sheet: Sheet1
Meadowfoam SSRs mined from EST and methylation-filtered genomic libraries: SSR attributes and allele sizes detected in four meadowfoam genotypes.
Marker	SSR Source	Motif	Location of tri-nucl. EST-SSRs	Ref allele size (bp)	MF40-11 allele sizes (bp)	MF64 allele sizes (bp)	LE76 allele sizes (bp)	MF86 allele sizes (bp)
LS625	EST-SSR	(AAAT)5		266	264	256	264	264
LS626	EST-SSR	(AAC)5	CDS	227	223	223	223	223
LS627	EST-SSR	(AAC)6	CDS	177	176196204	176196	173196	173176196
LS628	EST-SSR	(AAG)5	CDS	169	163166175	158166175	166175	166175
LS629	EST-SSR	(AAG)5	CDS	254	239247	247	239247	239247
LS630	EST-SSR	(AC)8		182	179	173	122179	122179
LS631	EST-SSR	(ACA)6	CDS	118	106	106	106	106
LS632	EST-SSR	(ACTCCT)5	CDS	231	224230242248	218224	224230254	224236242
LS633	EST-SSR	(AG)6		113	107	107	100107	98107
LS634	EST-SSR	(AG)6		131	128	128	128	128
LS635	EST-SSR	(AG)6		140	129133	135	127131	133137
LS636	EST-SSR	(AG)6		155	153	156	160	154158
LS637	EST-SSR	(AG)6		178	PCR FAIL	PCR FAIL	PCR FAIL	PCR FAIL
LS638	EST-SSR	(AG)6		184	182	188	183192	183192
LS639	EST-SSR	(AG)6		191	189191	189	193	189
LS640	EST-SSR	(AG)6		196	PCR FAIL	PCR FAIL	PCR FAIL	PCR FAIL
LS641	EST-SSR	(AG)6		202	194	200	194	198200
LS642	EST-SSR	(AG)6		212	331335	333	331	333
LS643	EST-SSR	(AG)6		262	PCR FAIL	PCR FAIL	PCR FAIL	PCR FAIL
LS644	EST-SSR	(AG)7		176	174	176178	174	174
LS645	EST-SSR	(AG)7		181	177179	177	181	177
LS646	EST-SSR	(AG)8		219	212216	209	208	208215
LS647	EST-SSR	(AG)9		193	295301	297	301305	297
LS648	EST-SSR	(AGA)5	5'UTR	248	243	243246	243	243
LS649	EST-SSR	(AGA)6	CDS	212	207	207	207	207
LS650	EST-SSR	(AGC)5	CDS	184	176179	179	179	176179
LS651	EST-SSR	(AGC)6	CDS	200	PCR FAIL	PCR FAIL	PCR FAIL	PCR FAIL
LS652	EST-SSR	(AT)10		205	198	198202	198200	198
LS653	EST-SSR	(AT)12		115	100116122	91116122	97116122	116122
LS654	EST-SSR	(CA)6		216	212216	209	209	209215
LS655	EST-SSR	(CAA)6	5'UTR	143	PCR FAIL	PCR FAIL	PCR FAIL	PCR FAIL
LS656	EST-SSR	(CAGGGC)5	CDS	228	271283	265	271283	271
LS657	EST-SSR	(CAGGGC)6	CDS	138	142	126	126	126
LS658	EST-SSR	(CCA)8	CDS	130	118	116	114121	124
LS659	EST-SSR	(CT)10		162	157163	154157	157	157159
LS660	EST-SSR	(CT)21		125	82	95103	93,95	103117121
LS661	EST-SSR	(CT)6		171	118	118	118	118
LS662	EST-SSR	(CT)6		182	273278	277	273275	270
LS663	EST-SSR	(CT)6		188	180184191	180184	180184	180184
LS664	EST-SSR	(CT)6		195	193195	188191193199	187190	190
LS665	EST-SSR	(CT)6		222	204216	216	222	240
LS666	EST-SSR	(CT)6		228	PCR FAIL	PCR FAIL	PCR FAIL	PCR FAIL
LS667	EST-SSR	(CT)6		232	227229	227	231	229231
LS668	EST-SSR	(CT)8		277	422	422	424	424230
LS669	EST-SSR	(CTG)5	CDS	266	237	237	237	264
LS670	EST-SSR	(GA)6		198	191195	193197	193	193199
LS671	EST-SSR	(GA)6		235	165	162	N	162166
LS672	EST-SSR	(GA)6		247	182191	179	179182184	179182
LS673	EST-SSR	(GA)7		246	238244264	246264	244	246249
LS674	EST-SSR	(GA)8		252	PCR FAIL	PCR FAIL	PCR FAIL	PCR FAIL
LS675	EST-SSR	(GAA)12	CDS	176	PCR FAIL	PCR FAIL	PCR FAIL	PCR FAIL
LS676	EST-SSR	(GAA)5	CDS	176	172	172	172	172
LS677	EST-SSR	(GAA)5	CDS	141	PCR FAIL	PCR FAIL	PCR FAIL	PCR FAIL
LS678	EST-SSR	(GAA)5	5'UTR	106	94	94102	94102	102
LS679	EST-SSR	(GAA)5	5'UTR	192	PCR FAIL	PCR FAIL	PCR FAIL	PCR FAIL
LS680	EST-SSR	(GAA)6	5'UTR	265	256259263	256	262265	256265
LS681	EST-SSR	(GAAGGT)7	3'UTR	172	PCR FAIL	PCR FAIL	PCR FAIL	PCR FAIL
LS682	EST-SSR	(GAT)5	CDS	258	PCR FAIL	PCR FAIL	PCR FAIL	PCR FAIL
LS683	EST-SSR	(GAT)5	CDS	263	369	369	369	369
LS684	EST-SSR	(GCA)5	CDS	244	PCR FAIL	PCR FAIL	PCR FAIL	PCR FAIL
LS685	EST-SSR	(GCA)5	CDS	134	114128136	128136	128136	114128136
LS686	EST-SSR	(GCA)6	CDS	238	223230235	230235	226230235	230244
LS687	EST-SSR	(GCG)5	CDS	164	165	162	null	162165
LS688	EST-SSR	(GGA)5	CDS	182	182191	179	179182	179182
LS689	EST-SSR	(GGA)5	CDS	268	264267270	264270	261264270	261264270
LS690	EST-SSR	(GGA)6	CDS	184	175184	172	172175	172175
LS691	EST-SSR	(GGAGAA)5	CDS	200	188199205	205211	211	199
LS692	EST-SSR	(GGT)5	CDS	154	154	161	154	154
LS693	EST-SSR	(GGT)6	CDS	144	143	143	143	143
LS694	EST-SSR	(GGT)7	CDS	263	259262	262	262	262
LS695	EST-SSR	(GTT)5	CDS	115	111114	114	114	114
LS696	EST-SSR	(GTTT)5		134	136	134138	null	136
LS697	EST-SSR	(TA)11		247	219235	219244	219248	222225248
LS698	EST-SSR	(TA)12		198	null	187	185	175193
LS699	EST-SSR	(TA)6		239	231233235	233	233	233
LS700	EST-SSR	(TA)9		114	102112120	102110120	102106120	102110120
LS701	EST-SSR	(TAT)5	3'UTR	270	PCR FAIL	PCR FAIL	PCR FAIL	PCR FAIL
LS702	EST-SSR	(TATC)5		177	176	176	172176	172
LS703	EST-SSR	(TATT)5		188	189	189	189191	189
LS704	EST-SSR	(TC)11		174	172174	168	170	174
LS705	EST-SSR	(TC)17		154	133	142	142	140
LS706	EST-SSR	(TC)6		141	139	139	139	139
LS707	EST-SSR	(TC)6		157	155	155	155	155
LS708	EST-SSR	(TC)6		166	161	161	161	161
LS709	EST-SSR	(TC)6		183	170182	162170182	170	162182
LS710	EST-SSR	(TC)6		184	183	183	183	183
LS711	EST-SSR	(TC)6		252	PCR FAIL	PCR FAIL	PCR FAIL	PCR FAIL
LS712	EST-SSR	(TC)6		267	267	265	265	265
LS713	EST-SSR	(TC)7		101	95	93	93,95	93
LS714	EST-SSR	(TC)7		238	230232	230	N	230232
LS715	EST-SSR	(TC)8		139	132143	141	128134	132134
LS716	EST-SSR	(TC)8		156	157	159	157	155
LS717	EST-SSR	(TC)8		213	202218	212	206	206222
LS718	EST-SSR	(TCA)6	CDS	269	PCR FAIL	PCR FAIL	PCR FAIL	PCR FAIL
LS719	EST-SSR	(TCC)5	CDS	200	200	200	200	200
LS720	EST-SSR	(TCT)6	CDS	253	PCR FAIL	PCR FAIL	PCR FAIL	PCR FAIL
LS721	EST-SSR	(TG)6		257	255	259	255	255
LS722	EST-SSR	(TG)7		158	155	159	155	155
LS723	EST-SSR	(TGA)5	CDS	164	163	163	166	163
LS724	EST-SSR	(TGC)5	CDS	211	PCR FAIL	PCR FAIL	PCR FAIL	PCR FAIL
LS725	EST-SSR	(TGC)5	3'UTR	128	120142	116125	116125	116125
LS726	EST-SSR	(TGG)5	CDS	187	184	190	Not screened	Not screened
LS727	EST-SSR	(TGT)6	3'UTR	158	123130148161167	120158	120127158	148152
LS728	EST-SSR	(TTA)6	3'UTR	155	PCR FAIL	PCR FAIL	PCR FAIL	PCR FAIL
LS729	EST-SSR	(TTC)5	CDS	225	224	227	224	223229
LS730	EST-SSR	(TTC)5	CDS	261	262	259	262	262
LS731	EST-SSR	(TTC)6	CDS	274	268275	268	268	268271
LS732	EST-SSR	(TTG)5	3'UTR	157	158164	null	158	161164
LS733	EST-SSR	(TTG)5	3'UTR	186	192218	218	218	221224
LS734	EST-SSR	(TTG)5	3'UTR	157	158164	158	158	161164
LS735	GT-SSR	(GTT)6		146	134143146	143146	140143	143147
LS736	GT-SSR	(TTA)6		162	122128	128	118125	155
LS737	GT-SSR	(TA)15		163	137	161163	144	137142
LS738	GT-SSR	(TA)10		164	155	155161	155	145155
LS739	GT-SSR	(GT)10		166	160	167	154157	157
LS740	GT-SSR	(AT)15		168	PCR FAIL	PCR FAIL	PCR FAIL	PCR FAIL
LS741	GT-SSR	(TA)26		177	PCR FAIL	PCR FAIL	PCR FAIL	PCR FAIL
LS742	GT-SSR	(AT)15		184	195197	181	null	null
LS743	GT-SSR	(AG)25		185	164180	180	164	155
LS744	GT-SSR	(AT)9(GT)7		186	179184	179184186	179184	179184
LS745	GT-SSR	(TCT)6		189	166187	181187	184187190	187199
LS746	GT-SSR	(TTAT)7		190	PCR FAIL	PCR FAIL	PCR FAIL	PCR FAIL
LS747	GT-SSR	(TA)10		190	178	188	178	null
LS748	GT-SSR	(AT)33		190	PCR FAIL	PCR FAIL	PCR FAIL	PCR FAIL
LS749	GT-SSR	(AT)5		191	187	189	185	187
LS750	GT-SSR	(AT)10		196	188	184190	188	192
LS751	GT-SSR	(ACAT)5		198	385	347369385	396385	385
LS752	GT-SSR	(CAA)6		200	159165191194	196	194	194
LS753	GT-SSR	(TAA)21		200	153180	198	165195	153
LS754	GT-SSR	(AT)26		210	163165	163	163165	163
LS755	GT-SSR	(AT)11		218	208222226	208216	null	null
LS756	GT-SSR	(AT)10		220	220222	224	221	221
LS757	GT-SSR	(AT)10		229	null	200212214220	214	214222
LS758	GT-SSR	(AT)12		229	222	226	203	203224
LS759	GT-SSR	(AT)22		230	PCR FAIL	PCR FAIL	PCR FAIL	PCR FAIL
LS760	GT-SSR	(AT)12		232	219268	226268	243268	243268
LS761	GT-SSR	(AT)18		232	209	216	225227	203210
LS762	GT-SSR	(TA)14		232	216	230	216	216224
LS763	GT-SSR	(TAA)4		238	213	235	null	213235
LS764	GT-SSR	(AT)9		245	PCR FAIL	PCR FAIL	PCR FAIL	PCR FAIL
LS765	GT-SSR	(AT)23		245	PCR FAIL	PCR FAIL	PCR FAIL	PCR FAIL
LS766	GT-SSR	(GA)4		246	242	242	242	242
LS767	GT-SSR	(GT)4(AT)8		247	178	178	178	178
LS768	GT-SSR	(AC)14(AT)18		252	250	250	null	null
LS769	GT-SSR	(AT)21		272	231237	233237	231237246	231235246
LS770	GT-SSR	(AT)19		273	PCR FAIL	PCR FAIL	PCR FAIL	PCR FAIL
LS771	GT-SSR	(TA)9		279	null	276	295	N
LS772	GT-SSR	(TA)22		284	PCR FAIL	PCR FAIL	PCR FAIL	PCR FAIL
LS773	GT-SSR	(AG)37		291	225	225229	215	215225229
LS774	GT-SSR	(AAT)10		295	PCR FAIL	PCR FAIL	PCR FAIL	PCR FAIL
LS775	GT-SSR	(TA)26		296	258	null	null	263
LS776	GT-SSR	(CT)9		299	407410	407410	407410	407410
LS777	GT-SSR	(AT)13		300	PCR FAIL	PCR FAIL	PCR FAIL	PCR FAIL
LS778	GT-SSR	(TA)39		311	PCR FAIL	PCR FAIL	PCR FAIL	PCR FAIL
LS779	GT-SSR	(AT)14		313	PCR FAIL	PCR FAIL	PCR FAIL	PCR FAIL
LS780	GT-SSR	(A)17(AT)10		317	307	314	307	309
LS781	GT-SSR	(TA)18		324	PCR FAIL	PCR FAIL	PCR FAIL	PCR FAIL
LS782	GT-SSR	(AT)15		328	PCR FAIL	PCR FAIL	PCR FAIL	PCR FAIL
LS783	GT-SSR	(AT)24		345	PCR FAIL	PCR FAIL	PCR FAIL	PCR FAIL
LS784	GT-SSR	(AT)22		345	PCR FAIL	PCR FAIL	PCR FAIL	PCR FAIL
LS785	GT-SSR	(GA)25		347	null	346	null	311
LS786	GT-SSR	(AT)16		357	267	307	267	267
LS787	GT-SSR	(ATT)23		357	299	356	315	296318
LS788	GT-SSR	(TA)24		358	211224	227	212224227	229
LS789	GT-SSR	(AT)13		368	327	327	327	327
LS790	GT-SSR	(A)17(AT)10		378	369	376	369	371
LS791	GT-SSR	(AT)15..(TA)6		379	PCR FAIL	PCR FAIL	PCR FAIL	PCR FAIL
LS792	GT-SSR	(AT)10		387	332	332	332	332
LS793	GT-SSR	(CT)13..(CT)7		393	PCR FAIL	PCR FAIL	PCR FAIL	PCR FAIL
LS794	GT-SSR	(AT)25		394	358	342353358	358	342351358
LS795	GT-SSR	(AGG)5(AGA)4		431	PCR FAIL	PCR FAIL	PCR FAIL	PCR FAIL
LS796	GT-SSR	(TAT)12		450	PCR FAIL	PCR FAIL	PCR FAIL	PCR FAIL
	Abreviations	Explanation
	EST-SSR	SSRs mined from MF164 immature embryo cDNA library (L. alba ssp. alba)
	GT-SSR	SSRs mined from MF64 methylation filtration genomic library (L. alba ssp. versicolor)
	MF164	L. alba ssp. alba non-inbred population
	MF40-11	L. alba ssp. alba partially inbred line (S5), mapping parent
	MF64	L. alba ssp. versicolor partially inbred line (S5), mapping parent
	LE76	L. alba ssp. alba low-erucic line
	MF86	L. alba ssp. alba non-inbred population
